# Supplementary material for: A Lego-Like Reconfigurable Microfluidic Stabilizer System with Tunable Fluidic RC Constants and Stabilization Ratios
Source: Micromachines (Basel). 2024 Jun 28;15(7):843. doi: 10.3390/mi15070843 (PMC11278724; doi:10.3390/mi15070843)
Supplement: Supplementary file 1 [file micromachines-15-00843-s001.zip]

Archive with 1 entries (1 files):
- micromachines-3070639-supplementary.pdf
